# Supplementary material for: An Optimized Mouse Brain Atlas for Automated Mapping and Quantification of Neuronal Activity Using iDISCO+ and Light Sheet Fluorescence Microscopy
Source: Neuroinformatics. 2020 Oct 16;19(3):433–46. doi: 10.1007/s12021-020-09490-8 (PMC8233272; doi:10.1007/s12021-020-09490-8)
Supplement: Supplementary file 4 — (XLSX 42.9 kb) [file 12021_2020_9490_MOESM4_ESM.xlsx]

## Sheet: 3D Imaging
animal#	group	[grey] Basic cell groups and regions	[CH] Cerebrum	[CTX] Cerebral cortex	[CTXpl] Cortical plate	[Isocortex] Isocortex	[FRP] Frontal pole, cerebral cortex	[MO] Somatomotor areas	[MOp] Primary motor area	[MOs] Secondary motor area	[SS] Somatosensory areas	[SSp] Primary somatosensory area	[SSs] Supplemental somatosensory area	[GU] Gustatory areas	[VISC] Visceral area	[AUD] Auditory areas	[VIS] Visual areas	[VISal] Anterolateral visual area	[VISam] Anteromedial visual area	[VISl] Lateral visual area	[VISp] Primary visual area	[VISpl] Posterolateral visual area	[VISpm] posteromedial visual area	[VISli] Laterointermediate area	[VISpor] Postrhinal area	[ACA] Anterior cingulate area	[PL] Prelimbic area	[ILA] Infralimbic area	[ORB] Orbital area	[AI] Agranular insular area	[RSP] Retrosplenial area	[PTLp] Posterior parietal association areas	[TEa] Temporal association areas	[PERI] Perirhinal area	[ECT] Ectorhinal area	[OLF] Olfactory areas	[MOB] Main olfactory bulb	[AOB] Accessory olfactory bulb	[AON] Anterior olfactory nucleus	[TT] Taenia tecta	[TTd] Taenia tecta, dorsal part	[TTv] Taenia tecta, ventral part	[DP] Dorsal peduncular area	[PIR] Piriform area	[NLOT] Nucleus of the lateral olfactory tract	[COA] Cortical amygdalar area	[PAA] Piriform-amygdalar area	[TR] Postpiriform transition area	[HPF] Hippocampal formation
52506	LSFM atlas, lean semaglutide	17608.0	9027.0	8098.0	6895.0	3711.0	0.0	108.0	62.0	46.0	316.0	222.0	94.0	14.0	36.0	1045.0	217.0	5.0	2.0	44.0	86.0	80.0	0.0	0.0	0.0	57.0	36.0	44.0	25.0	83.0	79.0	0.0	1156.0	26.0	469.0	1453.0	0.0	0.0	38.0	28.0	27.0	1.0	12.0	785.0	13.0	189.0	112.0	246.0	1731.0
52510	LSFM atlas, lean semaglutide	20440.0	9424.0	7548.0	6673.0	4758.0	0.0	492.0	364.0	128.0	1046.0	797.0	249.0	7.0	39.0	1172.0	447.0	63.0	11.0	129.0	183.0	59.0	2.0	0.0	0.0	57.0	4.0	11.0	7.0	30.0	118.0	0.0	1045.0	12.0	271.0	425.0	0.0	0.0	8.0	17.0	17.0	0.0	4.0	214.0	0.0	81.0	30.0	62.0	1490.0
52513	LSFM atlas, lean semaglutide	10192.0	4744.0	3739.0	3229.0	1494.0	0.0	168.0	127.0	41.0	272.0	226.0	46.0	3.0	13.0	154.0	228.0	31.0	2.0	58.0	101.0	36.0	0.0	0.0	0.0	105.0	12.0	25.0	79.0	30.0	89.0	0.0	206.0	7.0	103.0	367.0	1.0	0.0	20.0	35.0	32.0	3.0	26.0	128.0	3.0	70.0	20.0	51.0	1368.0
52523	LSFM atlas, lean semaglutide	3821.0	1329.0	938.0	802.0	338.0	0.0	7.0	5.0	2.0	52.0	40.0	12.0	0.0	4.0	61.0	23.0	1.0	3.0	1.0	18.0	0.0	0.0	0.0	0.0	45.0	1.0	0.0	1.0	11.0	20.0	0.0	58.0	9.0	46.0	59.0	0.0	0.0	9.0	4.0	3.0	1.0	0.0	10.0	1.0	18.0	3.0	9.0	405.0
52524	LSFM atlas, lean semaglutide	6815.0	3270.0	2310.0	1917.0	926.0	0.0	84.0	62.0	22.0	205.0	168.0	37.0	1.0	53.0	74.0	130.0	12.0	18.0	15.0	72.0	1.0	12.0	0.0	0.0	41.0	0.0	3.0	3.0	10.0	73.0	0.0	123.0	21.0	105.0	195.0	3.0	0.0	2.0	7.0	7.0	0.0	11.0	50.0	0.0	34.0	6.0	73.0	796.0
52529	LSFM atlas, lean semaglutide	5922.0	3333.0	2148.0	1843.0	1239.0	0.0	148.0	125.0	23.0	568.0	469.0	99.0	8.0	12.0	100.0	140.0	7.0	29.0	8.0	81.0	2.0	13.0	0.0	0.0	26.0	14.0	9.0	37.0	27.0	29.0	0.0	76.0	15.0	30.0	139.0	0.0	0.0	7.0	11.0	11.0	0.0	7.0	58.0	2.0	14.0	6.0	20.0	465.0
52506	AIBS CCFv3, lean semaglutide	18032.0	9223.0	8170.0	6947.0	3524.0	0.0	100.0	67.0	33.0	334.0	232.0	102.0	15.0	45.0	1184.0	131.0	3.0	2.0	21.0	67.0	37.0	1.0	0.0	0.0	55.0	57.0	15.0	30.0	83.0	75.0	0.0	980.0	21.0	399.0	1484.0	0.0	0.0	31.0	52.0	51.0	1.0	12.0	826.0	12.0	166.0	121.0	234.0	1939.0
52510	AIBS CCFv3, lean semaglutide	20984.0	9327.0	7438.0	6556.0	4447.0	0.0	447.0	338.0	109.0	988.0	737.0	251.0	8.0	50.0	1233.0	351.0	50.0	14.0	76.0	182.0	26.0	3.0	0.0	0.0	52.0	4.0	10.0	11.0	44.0	100.0	0.0	889.0	13.0	247.0	478.0	0.0	0.0	8.0	33.0	30.0	3.0	3.0	242.0	0.0	87.0	36.0	55.0	1631.0
52513	AIBS CCFv3, lean semaglutide	10826.0	4957.0	3876.0	3392.0	1327.0	0.0	155.0	99.0	56.0	232.0	189.0	43.0	4.0	15.0	163.0	199.0	26.0	1.0	34.0	124.0	13.0	1.0	0.0	0.0	88.0	9.0	25.0	61.0	28.0	87.0	0.0	159.0	5.0	97.0	458.0	3.0	10.0	28.0	69.0	65.0	4.0	15.0	136.0	0.0	60.0	25.0	54.0	1607.0
52523	AIBS CCFv3, lean semaglutide	4604.0	1581.0	1124.0	978.0	301.0	0.0	7.0	5.0	2.0	45.0	30.0	15.0	0.0	7.0	73.0	20.0	0.0	2.0	1.0	17.0	0.0	0.0	0.0	0.0	20.0	1.0	0.0	2.0	11.0	15.0	0.0	47.0	14.0	39.0	72.0	0.0	0.0	14.0	5.0	4.0	1.0	0.0	12.0	1.0	16.0	5.0	8.0	605.0
52524	AIBS CCFv3, lean semaglutide	7709.0	3516.0	2504.0	2116.0	834.0	0.0	80.0	59.0	21.0	176.0	124.0	52.0	2.0	54.0	80.0	113.0	7.0	16.0	12.0	65.0	0.0	13.0	0.0	0.0	33.0	2.0	2.0	1.0	16.0	44.0	0.0	117.0	18.0	96.0	204.0	3.0	0.0	2.0	14.0	14.0	0.0	10.0	50.0	0.0	36.0	8.0	72.0	1078.0
52529	AIBS CCFv3, lean semaglutide	6686.0	3542.0	2238.0	1937.0	1145.0	0.0	151.0	123.0	28.0	482.0	373.0	109.0	5.0	9.0	100.0	147.0	8.0	25.0	8.0	86.0	1.0	19.0	0.0	0.0	22.0	12.0	7.0	36.0	31.0	28.0	0.0	68.0	15.0	32.0	138.0	3.0	0.0	9.0	15.0	15.0	0.0	6.0	56.0	1.0	12.0	6.0	20.0	654.0
[truncated: 316 more columns]
