# Supplementary material for: An Optimized Mouse Brain Atlas for Automated Mapping and Quantification of Neuronal Activity Using iDISCO+ and Light Sheet Fluorescence Microscopy
Source: Neuroinformatics. 2020 Oct 16;19(3):433–46. doi: 10.1007/s12021-020-09490-8 (PMC8233272; doi:10.1007/s12021-020-09490-8)
Supplement: Supplementary file 5 — (XLSX 65.5 kb) [file 12021_2020_9490_MOESM5_ESM.xlsx]

## Sheet: Brain_regions
Region ID	Parent ID	Full name of the brain region	Abbreviation
710	967	abducens nerve	VIn
653	370	Abducens nucleus	VI
568	370	Accessory abducens nucleus	ACVI
576	370	Accessory facial motor nucleus	ACVII
151	698	Accessory olfactory bulb	AOB
188	151	Accessory olfactory bulb, glomerular layer	AOBgl
196	151	Accessory olfactory bulb, granular layer	AOBgr
204	151	Accessory olfactory bulb, mitral layer	AOBmi
459	21	accessory olfactory tract	aolt
876	848	accessory optic tract	aot
717	967	accessory spinal nerve	XIn
332	157	Accessory supraoptic group	ASO
549009219	987	Accessory trigeminal nucleus	Acs5
95	315	Agranular insular area	AI
104	95	Agranular insular area, dorsal part	AId
996	104	Agranular insular area, dorsal part, layer 1	AId1
328	104	Agranular insular area, dorsal part, layer 2/3	AId2/3
1101	104	Agranular insular area, dorsal part, layer 5	AId5
783	104	Agranular insular area, dorsal part, layer 6a	AId6a
831	104	Agranular insular area, dorsal part, layer 6b	AId6b
111	95	Agranular insular area, posterior part	AIp
120	111	Agranular insular area, posterior part, layer 1	AIp1
163	111	Agranular insular area, posterior part, layer 2/3	AIp2/3
344	111	Agranular insular area, posterior part, layer 5	AIp5
314	111	Agranular insular area, posterior part, layer 6a	AIp6a
355	111	Agranular insular area, posterior part, layer 6b	AIp6b
119	95	Agranular insular area, ventral part	AIv
704	119	Agranular insular area, ventral part, layer 1	AIv1
694	119	Agranular insular area, ventral part, layer 2/3	AIv2/3
800	119	Agranular insular area, ventral part, layer 5	AIv5
675	119	Agranular insular area, ventral part, layer 6a	AIv6a
699	119	Agranular insular area, ventral part, layer 6b	AIv6b
466	1099	alveus	alv
375	1080	Ammon's horn	CA
884	768	amygdalar capsule	amc
474	1099	angular path	ab
892	768	ansa peduncularis	apd
1017	1073	Ansiform lobule	AN
43	1040	ansoparamedian fissure	apf
23	278	Anterior amygdalar area	AAA
312782546	22	Anterior area	VISa
312782550	312782546	Anterior area, layer 1	VISa1
312782554	312782546	Anterior area, layer 2/3	VISa2/3
312782558	312782546	Anterior area, layer 4	VISa4
312782562	312782546	Anterior area, layer 5	VISa5
312782566	312782546	Anterior area, layer 6a	VISa6a
312782570	312782546	Anterior area, layer 6b	VISa6b
31	315	Anterior cingulate area	ACA
39	31	Anterior cingulate area, dorsal part	ACAd
935	39	Anterior cingulate area, dorsal part, layer 1	ACAd1
211	39	Anterior cingulate area, dorsal part, layer 2/3	ACAd2/3
1015	39	Anterior cingulate area, dorsal part, layer 5	ACAd5
919	39	Anterior cingulate area, dorsal part, layer 6a	ACAd6a
927	39	Anterior cingulate area, dorsal part, layer 6b	ACAd6b
572	31	Anterior cingulate area, layer 1	ACA1
1053	31	Anterior cingulate area, layer 2/3	ACA2/3
739	31	Anterior cingulate area, layer 5	ACA5
179	31	Anterior cingulate area, layer 6a	ACA6a
227	31	Anterior cingulate area, layer 6b	ACA6b
48	31	Anterior cingulate area, ventral part	ACAv
810	48	Anterior cingulate area, ventral part, 6a	ACAv6a
819	48	Anterior cingulate area, ventral part, 6b	ACAv6b
588	48	Anterior cingulate area, ventral part, layer 1	ACAv1
296	48	Anterior cingulate area, ventral part, layer 2/3	ACAv2/3
772	48	Anterior cingulate area, ventral part, layer 5	ACAv5
900	840	anterior commissure, olfactory limb	aco
908	768	anterior commissure, temporal limb	act
239	856	Anterior group of the dorsal thalamus	ATN
80	141	Anterior hypothalamic area	AHA
88	467	Anterior hypothalamic nucleus	AHN
700	88	Anterior hypothalamic nucleus, anterior part	AHNa
708	88	Anterior hypothalamic nucleus, central part	AHNc
716	88	Anterior hypothalamic nucleus, dorsal part	AHNd
724	88	Anterior hypothalamic nucleus, posterior part	AHNp
159	698	Anterior olfactory nucleus	AON
167	159	Anterior olfactory nucleus, dorsal part	AONd
175	159	Anterior olfactory nucleus, external part	AONe
183	159	Anterior olfactory nucleus, lateral part	AONl
160	159	Anterior olfactory nucleus, layer 1	AON1
168	159	Anterior olfactory nucleus, layer 2	AON2
191	159	Anterior olfactory nucleus, medial part	AONm
199	159	Anterior olfactory nucleus, posteroventral part	AONpv
215	1100	Anterior pretectal nucleus	APN
231	323	Anterior tegmental nucleus	AT
64	239	Anterodorsal nucleus	AD
72	141	Anterodorsal preoptic nucleus	ADP
402	669	Anterolateral visual area	VISal
1074	402	Anterolateral visual area, layer 1	VISal1
905	402	Anterolateral visual area, layer 2/3	VISal2/3
1114	402	Anterolateral visual area, layer 4	VISal4
233	402	Anterolateral visual area, layer 5	VISal5
601	402	Anterolateral visual area, layer 6a	VISal6a
649	402	Anterolateral visual area, layer 6b	VISal6b
127	239	Anteromedial nucleus	AM
1096	127	Anteromedial nucleus, dorsal part	AMd
1104	127	Anteromedial nucleus, ventral part	AMv
394	669	Anteromedial visual area	VISam
281	394	Anteromedial visual area, layer 1	VISam1
1066	394	Anteromedial visual area, layer 2/3	VISam2/3
401	394	Anteromedial visual area, layer 4	VISam4
433	394	Anteromedial visual area, layer 5	VISam5
1046	394	Anteromedial visual area, layer 6a	VISam6a
441	394	Anteromedial visual area, layer 6b	VISam6b
255	239	Anteroventral nucleus of thalamus	AV
272	141	Anteroventral periventricular nucleus	AVPV
263	141	Anteroventral preoptic nucleus	AVP
728	960	arbor vitae	arb
223	157	Arcuate hypothalamic nucleus	ARH
207	386	Area postrema	AP
484682508	822	Area prostriata	APr
247	315	Auditory areas	AUD
484682524	896	auditory radiation	ar
280	987	Barrington's nucleus	B
8	997	Basic cell groups and regions	grey
295	703	Basolateral amygdalar nucleus	BLA
303	295	Basolateral amygdalar nucleus, anterior part	BLAa
311	295	Basolateral amygdalar nucleus, posterior part	BLAp
451	295	Basolateral amygdalar nucleus, ventral part	BLAv
319	703	Basomedial amygdalar nucleus	BMA
327	319	Basomedial amygdalar nucleus, anterior part	BMAa
334	319	Basomedial amygdalar nucleus, posterior part	BMAp
351	809	Bed nuclei of the stria terminalis	BST
359	351	Bed nuclei of the stria terminalis, anterior division	BSTa
537	359	Bed nuclei of the stria terminalis, anterior division, anterolateral area	BSTal
498	359	Bed nuclei of the stria terminalis, anterior division, anteromedial area	BSTam
505	359	Bed nuclei of the stria terminalis, anterior division, dorsomedial nucleus	BSTdm
513	359	Bed nuclei of the stria terminalis, anterior division, fusiform nucleus	BSTfu
546	359	Bed nuclei of the stria terminalis, anterior division, juxtacapsular nucleus	BSTju
521	359	Bed nuclei of the stria terminalis, anterior division, magnocellular nucleus	BSTmg
554	359	Bed nuclei of the stria terminalis, anterior division, oval nucleus	BSTov
562	359	Bed nuclei of the stria terminalis, anterior division, rhomboid nucleus	BSTrh
529	359	Bed nuclei of the stria terminalis, anterior division, ventral nucleus	BSTv
367	351	Bed nuclei of the stria terminalis, posterior division	BSTp
569	367	Bed nuclei of the stria terminalis, posterior division, dorsal nucleus	BSTd
585	367	Bed nuclei of the stria terminalis, posterior division, interfascicular nucleus	BSTif
578	367	Bed nuclei of the stria terminalis, posterior division, principal nucleus	BSTpr
602	367	Bed nuclei of the stria terminalis, posterior division, strial extension	BSTse
594	367	Bed nuclei of the stria terminalis, posterior division, transverse nucleus	BSTtr
292	278	Bed nucleus of the accessory olfactory tract	BA
287	809	Bed nucleus of the anterior commissure	BAC
482	948	brachium of the inferior colliculus	bic
916	848	brachium of the superior colliculus	bsc
343	8	Brain stem	BS
490	1123	bulbocerebellar tract	bct
672	485	Caudoputamen	CP
536	278	Central amygdalar nucleus	CEA
544	536	Central amygdalar nucleus, capsular part	CEAc
551	536	Central amygdalar nucleus, lateral part	CEAl
559	536	Central amygdalar nucleus, medial part	CEAm
164	73	central canal, spinal cord/medulla	c
575	51	Central lateral nucleus of the thalamus	CL
591	165	Central linear nucleus raphe	CLI
920	645	Central lobule	CENT
599	51	Central medial nucleus of the thalamus	CM
736	1000	central tegmental bundle	ctb
924	784	cerebal peduncle	cpd
744	960	cerebellar commissure	cbc
528	512	Cerebellar cortex	CBX
1143	528	Cerebellar cortex, granular layer	CBXgr
1144	528	Cerebellar cortex, molecular layer	CBXmo
1145	528	Cerebellar cortex, Purkinje layer	CBXpu
519	512	Cerebellar nuclei	CBN
752	960	cerebellar peduncles	cbp
512	8	Cerebellum	CB
960	1009	cerebellum related fiber tracts	cbf
140	73	cerebral aqueduct	AQ
688	567	Cerebral cortex	CTX
623	567	Cerebral nuclei	CNU
760	1000	cerebral nuclei related	epsc
567	8	Cerebrum	CH
768	991	cerebrum related	mfbc
932	792	cervicothalamic tract	cett
116	81	choroid fissure	chfl
108	81	choroid plexus	chpl
940	768	cingulum bundle	cing
583	703	Claustrum	CLA
948	933	cochlear nerve	cVIIIn
607	386	Cochlear nuclei	CN
560	607	Cochlear nucleus, subpedunclular granular region	CNspg
436	737	columns of the fornix	fx
484682528	301	commissural branch of stria terminalis	stc
1033	1073	Copula pyramidis	COPY
10684	1033	Copula pyramidis, granular layer	COPYgr
10686	1033	Copula pyramidis, molecular layer	COPYmo
10685	1033	Copula pyramidis, Purkinje layer	COPYpu
776	983	corpus callosum	cc
956	776	corpus callosum, anterior forceps	fa
484682516	776	corpus callosum, body	ccb
964	776	corpus callosum, extreme capsule	ee
971	776	corpus callosum, posterior forceps	fp
979	776	corpus callosum, rostrum	ccr
986	776	corpus callosum, splenium	ccs
631	698	Cortical amygdalar area	COA
639	631	Cortical amygdalar area, anterior part	COAa
192	639	Cortical amygdalar area, anterior part, layer 1	COAa1
200	639	Cortical amygdalar area, anterior part, layer 2	COAa2
208	639	Cortical amygdalar area, anterior part, layer 3	COAa3
647	631	Cortical amygdalar area, posterior part	COAp
655	647	Cortical amygdalar area, posterior part, lateral zone	COApl
216	655	Cortical amygdalar area, posterior part, lateral zone, layer 1	COApl1
224	655	Cortical amygdalar area, posterior part, lateral zone, layer 2	COApl2
232	655	Cortical amygdalar area, posterior part, lateral zone, layer 3	COApl3
584	655	Cortical amygdalar area, posterior part, lateral zone, layers 1-2	COApl1-2
376	655	Cortical amygdalar area, posterior part, lateral zone, layers 1-3	COApl1-3
663	647	Cortical amygdalar area, posterior part, medial zone	COApm
240	663	Cortical amygdalar area, posterior part, medial zone, layer 1	COApm1
248	663	Cortical amygdalar area, posterior part, medial zone, layer 2	COApm2
256	663	Cortical amygdalar area, posterior part, medial zone, layer 3	COApm3
592	663	Cortical amygdalar area, posterior part, medial zone, layers 1-2	COApm1-2
383	663	Cortical amygdalar area, posterior part, medial zone, layers 1-3	COApm1-3
695	688	Cortical plate	CTXpl
703	688	Cortical subplate	CTXsp
994	784	corticobulbar tract	cbt
1003	784	corticopontine tract	cpt
1012	784	corticorubral tract	crt
784	983	corticospinal tract	cst
1019	784	corticospinal tract, crossed	cstc
1028	784	corticospinal tract, uncrossed	cstu
1036	784	corticotectal tract	cte
967	1009	cranial nerves	cm
1043	877	crossed tectospinal pathway	tspc
1056	1017	Crus 1	ANcr1
10675	1056	Crus 1, granular layer	ANcr1gr
10677	1056	Crus 1, molecular layer	ANcr1mo
10676	1056	Crus 1, Purkinje layer	ANcr1pu
1064	1017	Crus 2	ANcr2
10678	1064	Crus 2, granular layer	ANcr2gr
10680	1064	Crus 2, molecular layer	ANcr2mo
10679	1064	Crus 2, Purkinje layer	ANcr2pu
928	645	Culmen	CUL
380	514	cuneate fascicle	cuf
711	720	Cuneate nucleus	CU
616	323	Cuneiform nucleus	CUN
499	1123	cuneocerebellar tract	cct
936	645	Declive (VI)	DEC
10723	936	Declive (VI), granular layer	DECgr
10725	936	Declive (VI), molecular layer	DECmo
10724	936	Declive (VI), Purkinje layer	DECpu
726	1080	Dentate gyrus	DG
734	726	Dentate gyrus crest	DGcr
758	734	Dentate gyrus crest, granule cell layer	DGcr-sg
742	734	Dentate gyrus crest, molecular layer	DGcr-mo
751	734	Dentate gyrus crest, polymorph layer	DGcr-po
766	726	Dentate gyrus lateral blade	DGlb
790	766	Dentate gyrus lateral blade, granule cell layer	DGlb-sg
775	766	Dentate gyrus lateral blade, molecular layer	DGlb-mo
782	766	Dentate gyrus lateral blade, polymorph layer	DGlb-po
799	726	Dentate gyrus medial blade	DGmb
823	799	Dentate gyrus medial blade, granule cell layer	DGmb-sg
807	799	Dentate gyrus medial blade, molecular layer	DGmb-mo
815	799	Dentate gyrus medial blade, polymorph layer	DGmb-po
632	726	Dentate gyrus, granule cell layer	DG-sg
10703	726	Dentate gyrus, molecular layer	DG-mo
10704	726	Dentate gyrus, polymorph layer	DG-po
10702	726	Dentate gyrus, subgranular zone	DG-sgz
846	519	Dentate nucleus	DN
596	904	Diagonal band nucleus	NDB
1051	877	direct tectospinal pathway	tspd
796	797	Dopaminergic A13 group	A13
1060	877	doral tegmental decussation	dtd
506	948	dorsal acoustic stria	das
1011	247	Dorsal auditory area	AUDd
527	1011	Dorsal auditory area, layer 1	AUDd1
600	1011	Dorsal auditory area, layer 2/3	AUDd2/3
678	1011	Dorsal auditory area, layer 4	AUDd4
252	1011	Dorsal auditory area, layer 5	AUDd5
156	1011	Dorsal auditory area, layer 6a	AUDd6a
243	1011	Dorsal auditory area, layer 6b	AUDd6b
96	607	Dorsal cochlear nucleus	DCO
514	932	dorsal column	dc
720	386	Dorsal column nuclei	DCN
522	932	dorsal commissure of the spinal cord	dcm
530	1099	dorsal fornix	df
443	618	dorsal hippocampal commissure	dhc
538	21	dorsal limb	lotd
547	70	dorsal longitudinal fascicle	dlf
839	370	Dorsal motor nucleus of the vagus nerve	DMX
872	165	Dorsal nucleus raphe	DR
170	1008	Dorsal part of the lateral geniculate complex	LGd
496345668	170	Dorsal part of the lateral geniculate complex, core	LGd-co
496345672	170	Dorsal part of the lateral geniculate complex, ipsilateral zone	LGd-ip
496345664	170	Dorsal part of the lateral geniculate complex, shell	LGd-sh
814	698	Dorsal peduncular area	DP
496	814	Dorsal peduncular area, layer 1	DP1
535	814	Dorsal peduncular area, layer 2	DP2
360	814	Dorsal peduncular area, layer 2/3	DP2/3
646	814	Dorsal peduncular area, layer 5	DP5
267	814	Dorsal peduncular area, layer 6a	DP6a
980	467	Dorsal premammillary nucleus	PMd
792	967	dorsal roots	drt
553	1123	dorsal spinocerebellar tract	sctd
880	987	Dorsal tegmental nucleus	DTN
563	70	dorsal tegmental tract	dtt
75	323	Dorsal terminal nucleus of the accessory optic tract	DT
1068	824	dorsal thalamus related	mfbst
570	932	dorsolateral fascicle	dl
830	141	Dorsomedial nucleus of the hypothalamus	DMH
668	830	Dorsomedial nucleus of the hypothalamus, anterior part	DMHa
676	830	Dorsomedial nucleus of the hypothalamus, posterior part	DMHp
684	830	Dorsomedial nucleus of the hypothalamus, ventral part	DMHv
895	315	Ectorhinal area	ECT
836	895	Ectorhinal area/Layer 1	ECT1
427	895	Ectorhinal area/Layer 2/3	ECT2/3
988	895	Ectorhinal area/Layer 5	ECT5
977	895	Ectorhinal area/Layer 6a	ECT6a
1045	895	Ectorhinal area/Layer 6b	ECT6b
975	323	Edinger-Westphal nucleus	EW
887	370	Efferent cochlear group	ECO
1076	933	efferent cochleovestibular bundle	cvb
640	370	Efferent vestibular nucleus	EV
942	703	Endopiriform nucleus	EP
952	942	Endopiriform nucleus, dorsal part	EPd
966	942	Endopiriform nucleus, ventral part	EPv
1055	1032	endorhinal groove	eg
909	822	Entorhinal area	ENT
918	909	Entorhinal area, lateral part	ENTl
1121	918	Entorhinal area, lateral part, layer 1	ENTl1
20	918	Entorhinal area, lateral part, layer 2	ENTl2
999	918	Entorhinal area, lateral part, layer 2/3	ENTl2/3
715	918	Entorhinal area, lateral part, layer 2a	ENTl2a
764	918	Entorhinal area, lateral part, layer 2b	ENTl2b
52	918	Entorhinal area, lateral part, layer 3	ENTl3
92	918	Entorhinal area, lateral part, layer 4	ENTl4
312	918	Entorhinal area, lateral part, layer 4/5	ENTl4/5
139	918	Entorhinal area, lateral part, layer 5	ENTl5
387	918	Entorhinal area, lateral part, layer 5/6	ENTl5/6
28	918	Entorhinal area, lateral part, layer 6a	ENTl6a
60	918	Entorhinal area, lateral part, layer 6b	ENTl6b
926	909	Entorhinal area, medial part, dorsal zone	ENTm
526	926	Entorhinal area, medial part, dorsal zone, layer 1	ENTm1
543	926	Entorhinal area, medial part, dorsal zone, layer 2	ENTm2
468	926	Entorhinal area, medial part, dorsal zone, layer 2a	ENTm2a
508	926	Entorhinal area, medial part, dorsal zone, layer 2b	ENTm2b
664	926	Entorhinal area, medial part, dorsal zone, layer 3	ENTm3
712	926	Entorhinal area, medial part, dorsal zone, layer 4	ENTm4
727	926	Entorhinal area, medial part, dorsal zone, layer 5	ENTm5
550	926	Entorhinal area, medial part, dorsal zone, layer 5/6	ENTm5/6
743	926	Entorhinal area, medial part, dorsal zone, layer 6	ENTm6
934	909	Entorhinal area, medial part, ventral zone	ENTmv
259	934	Entorhinal area, medial part, ventral zone, layer 1	ENTmv1
324	934	Entorhinal area, medial part, ventral zone, layer 2	ENTmv2
371	934	Entorhinal area, medial part, ventral zone, layer 3	ENTmv3
419	934	Entorhinal area, medial part, ventral zone, layer 4	ENTmv4
1133	934	Entorhinal area, medial part, ventral zone, layer 5/6	ENTmv5/6
958	856	Epithalamus	EPI
1083	824	epithalamus related	mfbse
560581551	138	Ethmoid nucleus of the thalamus	Eth
579	956	external capsule	ec
903	386	External cuneate nucleus	ECU
1092	896	external medullary lamina of the thalamus	em
1000	1009	extrapyramidal fiber systems	eps
661	370	Facial motor nucleus	VII
798	967	facial nerve	VIIn
586	932	fasciculus proprius	fpr
595	1083	fasciculus retroflexus	fr
982	1080	Fasciola cinerea	FC
989	519	Fastigial nucleus	FN
1009	997	fiber tracts	fiber tracts
382	375	Field CA1	CA1
407	382	Field CA1, pyramidal layer	CA1sp
391	382	Field CA1, stratum lacunosum-moleculare	CA1slm
399	382	Field CA1, stratum oriens	CA1so
415	382	Field CA1, stratum radiatum	CA1sr
423	375	Field CA2	CA2
446	423	Field CA2, pyramidal layer	CA2sp
431	423	Field CA2, stratum lacunosum-moleculare	CA2slm
438	423	Field CA2, stratum oriens	CA2so
454	423	Field CA2, stratum radiatum	CA2sr
463	375	Field CA3	CA3
495	463	Field CA3, pyramidal layer	CA3sp
471	463	Field CA3, stratum lacunosum-moleculare	CA3slm
479	463	Field CA3, stratum lucidum	CA3slu
486	463	Field CA3, stratum oriens	CA3so
504	463	Field CA3, stratum radiatum	CA3sr
804	797	Fields of Forel	FF
603	1099	fimbria	fi
1049	1073	Flocculus	FL
10690	1049	Flocculus, granular layer	FLgr
10692	1049	Flocculus, molecular layer	FLmo
10691	1049	Flocculus, Purkinje layer	FLpu
944	645	Folium-tuber vermis (VII)	FOTU
10726	944	Folium-tuber vermis (VII), granular layer	FOTUgr
10728	944	Folium-tuber vermis (VII), molecular layer	FOTUmo
10727	944	Folium-tuber vermis (VII), Purkinje layer	FOTUpu
1099	768	fornix system	fxs
145	73	fourth ventricle	V4
184	315	Frontal pole, cerebral cortex	FRP
68	184	Frontal pole, layer 1	FRP1
667	184	Frontal pole, layer 2/3	FRP2/3
526157192	184	Frontal pole, layer 5	FRP5
526157196	184	Frontal pole, layer 6a	FRP6a
526322264	184	Frontal pole, layer 6b	FRP6b
998	493	Fundus of striatum	FS
1008	864	Geniculate group, dorsal thalamus	GENd
1014	856	Geniculate group, ventral thalamus	GENv
1108	776	genu of corpus callosum	ccg
1116	798	genu of the facial nerve	gVIIn
1048	370	Gigantocellular reticular nucleus	GRN
1022	818	Globus pallidus, external segment	GPe
1031	818	Globus pallidus, internal segment	GPi
808	967	glossopharyngeal nerve	IXn
388	514	gracile fascicle	grf
1039	720	Gracile nucleus	GR
112	607	Granular lamina of the cochlear nuclei	CNlam
1024	997	grooves	grv
1040	1024	grooves of the cerebellar cortex	grv of CBX
1032	1024	grooves of the cerebral cortex	grv of CTX
1057	315	Gustatory areas	GU
36	1057	Gustatory areas, layer 1	GU1
180	1057	Gustatory areas, layer 2/3	GU2/3
148	1057	Gustatory areas, layer 4	GU4
187	1057	Gustatory areas, layer 5	GU5
638	1057	Gustatory areas, layer 6a	GU6a
662	1057	Gustatory areas, layer 6b	GU6b
611	1083	habenular commissure	hbc
1073	528	Hemispheric regions	HEM
1065	343	Hindbrain	HB
618	1099	hippocampal commissures	hc
1063	1032	hippocampal fissure	hf
1089	695	Hippocampal formation	HPF
1080	1089	Hippocampal region	HIP
589508447	822	Hippocampo-amygdalar transition area	HATA
813	967	hypoglossal nerve	XIIn
773	370	Hypoglossal nucleus	XII
290	1097	Hypothalamic lateral zone	LZ
467	1097	Hypothalamic medial zone	MEZ
627	285	hypothalamohypophysial tract	hht
1097	1129	Hypothalamus	HY
824	991	hypothalamus related	mfsbshy
19	1080	Induseum griseum	IG
1123	752	inferior cerebellar peduncle	icp
4	339	Inferior colliculus	IC
633	948	inferior colliculus commissure	cic
811	4	Inferior colliculus, central nucleus	ICc
820	4	Inferior colliculus, dorsal nucleus	ICd
828	4	Inferior colliculus, external nucleus	ICe
83	370	Inferior olivary complex	IO
106	370	Inferior salivatory nucleus	ISN
372	370	Infracerebellar nucleus	ICB
44	315	Infralimbic area	ILA
707	44	Infralimbic area, layer 1	ILA1
747	44	Infralimbic area, layer 2	ILA2
556	44	Infralimbic area, layer 2/3	ILA2/3
827	44	Infralimbic area, layer 5	ILA5
1054	44	Infralimbic area, layer 6a	ILA6a
1081	44	Infralimbic area, layer 6b	ILA6b
1113	239	Interanterodorsal nucleus of the thalamus	IAD
1120	239	Interanteromedial nucleus of the thalamus	IAM
1129	343	Interbrain	IB
1105	278	Intercalated amygdalar nucleus	IA
549009207	323	Intercollicular nucleus	InCo
34	1040	intercrural fissure	icf
12	165	Interfascicular nucleus raphe	IF
27	1014	Intergeniculate leaflet of the lateral geniculate complex	IGL
641	948	intermediate acoustic stria	ias
563807439	1014	Intermediate geniculate nucleus	IntG
1131	798	intermediate nerve	iVIIn
136	370	Intermediate reticular nucleus	IRN
59	444	Intermediodorsal nucleus of the thalamus	IMD
396	514	internal arcuate fibers	iaf
6	784	internal capsule	int
14	896	internal medullary lamina of the thalamus	im
624	1024	Interpeduncular fossa	IPF
100	165	Interpeduncular nucleus	IPN
607344842	100	Interpeduncular nucleus, apical	IPA
607344838	100	Interpeduncular nucleus, caudal	IPC
607344858	100	Interpeduncular nucleus, dorsolateral	IPDL
607344854	100	Interpeduncular nucleus, dorsomedial	IPDM
607344850	100	Interpeduncular nucleus, intermediate	IPI
607344846	100	Interpeduncular nucleus, lateral	IPL
607344834	100	Interpeduncular nucleus, rostral	IPR
607344862	100	Interpeduncular nucleus, rostrolateral	IPRL
91	519	Interposed nucleus	IP
67	795	Interstitial nucleus of Cajal	INC
76	370	Interstitial nucleus of the vestibular nerve	INV
549009227	987	Intertrigeminal nucleus	I5
124	73	interventricular foramen	IVF
51	856	Intralaminar nuclei of the dorsal thalamus	ILM
49	1040	intraparafloccular fissure	ipf
481	754	Islands of Calleja	isl
315	695	Isocortex	Isocortex
650	1123	juxtarestiform body	jrb
123	867	Koelliker-Fuse subnucleus	KF
131	703	Lateral amygdalar nucleus	LA
155	239	Lateral dorsal nucleus of thalamus	LD
983	1009	lateral forebrain bundle system	lfbs
138	856	Lateral group of the dorsal thalamus	LAT
186	958	Lateral habenula	LH
194	290	Lateral hypothalamic area	LHA
658	948	lateral lemniscus	ll
210	331	Lateral mammillary nucleus	LM
665	21	lateral olfactory tract, body	lot
21	840	lateral olfactory tract, general	lotg
218	138	Lateral posterior nucleus of the thalamus	LP
226	290	Lateral preoptic area	LPO
153	145	lateral recess	V4r
235	370	Lateral reticular nucleus	LRN
955	235	Lateral reticular nucleus, magnocellular part	LRNm
963	235	Lateral reticular nucleus, parvicellular part	LRNp
275	477	Lateral septal complex	LSX
242	275	Lateral septal nucleus	LS
250	242	Lateral septal nucleus, caudal (caudodorsal) part	LSc
258	242	Lateral septal nucleus, rostral (rostroventral) part	LSr
266	242	Lateral septal nucleus, ventral part	LSv
29	871	lateral spinothalamic tract	sttl
549009199	493	Lateral strip of striatum	LSS
283	987	Lateral tegmental nucleus	LTN
66	323	Lateral terminal nucleus of the accessory optic tract	LT
81	73	lateral ventricle	VL
209	701	Lateral vestibular nucleus	LAV
409	669	Lateral visual area	VISl
421	409	Lateral visual area, layer 1	VISl1
973	409	Lateral visual area, layer 2/3	VISl2/3
573	409	Lateral visual area, layer 4	VISl4
613	409	Lateral visual area, layer 5	VISl5
74	409	Lateral visual area, layer 6a	VISl6a
121	409	Lateral visual area, layer 6b	VISl6b
162	1117	Laterodorsal tegmental nucleus	LDT
312782574	669	Laterointermediate area	VISli
312782578	312782574	Laterointermediate area, layer 1	VISli1
312782582	312782574	Laterointermediate area, layer 2/3	VISli2/3
312782586	312782574	Laterointermediate area, layer 4	VISli4
312782590	312782574	Laterointermediate area, layer 5	VISli5
312782594	312782574	Laterointermediate area, layer 6a	VISli6a
312782598	312782574	Laterointermediate area, layer 6b	VISli6b
480149230	1011	Laterolateral anterior visual area	VISlla
480149234	480149230	Laterolateral anterior visual area, layer 1	VISlla1
480149238	480149230	Laterolateral anterior visual area, layer 2/3	VISlla2/3
480149242	480149230	Laterolateral anterior visual area, layer 4	VISlla4
480149250	480149230	Laterolateral anterior visual area, layer 6a	VISlla6a
480149254	480149230	Laterolateral anterior visual area, layer 6b	VISlla6b
480149246	480149230	Laterolateral anterior visual area,layer 5	VISlla5
16	703	Layer 6b, isocortex	6b
203	370	Linear nucleus of the medulla	LIN
912	645	Lingula (I)	LING
10705	912	Lingula (I), granular layer	LINGgr
10707	912	Lingula (I), molecular layer	LINGmo
10706	912	Lingula (I), Purkinje layer	LINGpu
976	920	Lobule II	CENT2
10708	976	Lobule II, granular layer	CENT2gr
10710	976	Lobule II, molecular layer	CENT2mo
10709	976	Lobule II, Purkinje layer	CENT2pu
984	920	Lobule III	CENT3
10711	984	Lobule III, granular layer	CENT3gr
10713	984	Lobule III, molecular layer	CENT3mo
10712	984	Lobule III, Purkinje layer	CENT3pu
992	928	Lobule IV	CUL4
10714	992	Lobule IV, granular layer	CUL4gr
10716	992	Lobule IV, molecular layer	CUL4mo
10715	992	Lobule IV, Purkinje layer	CUL4pu
1001	928	Lobule V	CUL5
10717	1001	Lobule V, granular layer	CUL5gr
10719	1001	Lobule V, molecular layer	CUL5mo
10718	1001	Lobule V, Purkinje layer	CUL5pu
1091	928	Lobules IV-V	CUL4, 5
10720	1091	Lobules IV-V, granular layer	CUL4, 5gr
10722	1091	Lobules IV-V, molecular layer	CUL4, 5mo
10721	1091	Lobules IV-V, Purkinje layer	CUL4, 5pu
147	1117	Locus ceruleus	LC
37	768	longitudinal association bundle	lab
298	835	Magnocellular nucleus	MA
307	370	Magnocellular reticular nucleus	MARN
507	698	Main olfactory bulb	MOB
212	507	Main olfactory bulb, glomerular layer	MOBgl
220	507	Main olfactory bulb, granule layer	MOBgr
228	507	Main olfactory bulb, inner plexiform layer	MOBipl
236	507	Main olfactory bulb, mitral layer	MOBmi
244	507	Main olfactory bulb, outer plexiform layer	MOBopl
489	754	Major island of Calleja	islm
331	467	Mammillary body	MBO
673	46	mammillary peduncle	mp
46	824	mammillary related	mfbsma
681	46	mammillotegmental tract	mtg
690	46	mammillothalamic tract	mtt
549009211	323	Medial accesory oculomotor nucleus	MA3
403	278	Medial amygdalar nucleus	MEA
411	403	Medial amygdalar nucleus, anterodorsal part	MEAad
418	403	Medial amygdalar nucleus, anteroventral part	MEAav
426	403	Medial amygdalar nucleus, posterodorsal part	MEApd
472	426	Medial amygdalar nucleus, posterodorsal part, sublayer a	MEApd-a
480	426	Medial amygdalar nucleus, posterodorsal part, sublayer b	MEApd-b
487	426	Medial amygdalar nucleus, posterodorsal part, sublayer c	MEApd-c
435	403	Medial amygdalar nucleus, posteroventral part	MEApv
428	737	medial corticohypothalamic tract	mct
54	824	medial forebrain bundle	mfb
991	1009	medial forebrain bundle system	mfbs
475	1008	Medial geniculate complex	MG
1072	475	Medial geniculate complex, dorsal part	MGd
1088	475	Medial geniculate complex, medial part	MGm
1079	475	Medial geniculate complex, ventral part	MGv
444	856	Medial group of the dorsal thalamus	MED
483	958	Medial habenula	MH
697	932	medial lemniscus	ml
62	832	medial longitudinal fascicle	mlf
491	331	Medial mammillary nucleus	MM
606826659	491	Medial mammillary nucleus, dorsal part	MMd
606826647	491	Medial mammillary nucleus, lateral part	MMl
606826651	491	Medial mammillary nucleus, medial part	MMm
732	491	Medial mammillary nucleus, median part	MMme
606826655	491	Medial mammillary nucleus, posterior part	MMp
523	141	Medial preoptic area	MPO
515	467	Medial preoptic nucleus	MPN
740	515	Medial preoptic nucleus, central part	MPNc
748	515	Medial preoptic nucleus, lateral part	MPNl
756	515	Medial preoptic nucleus, medial part	MPNm
531	1100	Medial pretectal area	MPT
904	826	Medial septal complex	MSC
564	904	Medial septal nucleus	MS
58	323	Medial terminal nucleus of the accessory optic tract	MT
202	701	Medial vestibular nucleus	MV
480149314	894	Medial visual area	VISm
480149318	480149314	Medial visual area, layer 1	VISm1
480149322	480149314	Medial visual area, layer 2/3	VISm2/3
480149326	480149314	Medial visual area, layer 4	VISm4
480149334	480149314	Medial visual area, layer 6a	VISm6a
480149338	480149314	Medial visual area, layer 6b	VISm6b
480149330	480149314	Medial visual area,layer 5	VISm5
10671	1097	Median eminence	ME
452	141	Median preoptic nucleus	MEPO
362	444	Mediodorsal nucleus of thalamus	MD
617	362	Mediodorsal nucleus of the thalamus, central part	MDc
626	362	Mediodorsal nucleus of the thalamus, lateral part	MDl
636	362	Mediodorsal nucleus of the thalamus, medial part	MDm
480149258	894	Mediomedial anterior visual area	VISmma
480149262	480149258	Mediomedial anterior visual area, layer 1	VISmma1
480149266	480149258	Mediomedial anterior visual area, layer 2/3	VISmma2/3
480149270	480149258	Mediomedial anterior visual area, layer 4	VISmma4
480149278	480149258	Mediomedial anterior visual area, layer 6a	VISmma6a
480149282	480149258	Mediomedial anterior visual area, layer 6b	VISmma6b
480149274	480149258	Mediomedial anterior visual area,layer 5	VISmma5
480149286	894	Mediomedial posterior visual area	VISmmp
480149290	480149286	Mediomedial posterior visual area, layer 1	VISmmp1
480149294	480149286	Mediomedial posterior visual area, layer 2/3	VISmmp2/3
480149298	480149286	Mediomedial posterior visual area, layer 4	VISmmp4
480149306	480149286	Mediomedial posterior visual area, layer 6a	VISmmp6a
480149310	480149286	Mediomedial posterior visual area, layer 6b	VISmmp6b
480149302	480149286	Mediomedial posterior visual area,layer 5	VISmmp5
354	1065	Medulla	MY
379	354	Medulla, behavioral state related	MY-sat
370	354	Medulla, motor related	MY-mot
386	354	Medulla, sensory related	MY-sen
395	370	Medullary reticular nucleus	MDRN
1098	395	Medullary reticular nucleus, dorsal part	MDRNd
1107	395	Medullary reticular nucleus, ventral part	MDRNv
313	343	Midbrain	MB
165	348	Midbrain raphe nuclei	RAmb
70	824	midbrain related	mfbsm
128	323	Midbrain reticular nucleus	MRN
539	128	Midbrain reticular nucleus, magnocellular part	MRNm
548	128	Midbrain reticular nucleus, magnocellular part, general	MRNmg
555	128	Midbrain reticular nucleus, parvicellular part	MRNp
246	323	Midbrain reticular nucleus, retrorubral area	RR
705	229	midbrain tract of the trigeminal nerve	mtV
460	339	Midbrain trigeminal nucleus	MEV
348	313	Midbrain, behavioral state related	MBsta
323	313	Midbrain, motor related	MBmot
339	313	Midbrain, sensory related	MBsen
78	752	middle cerebellar peduncle	mcp
86	896	middle thalamic commissure	mtc
571	856	Midline group of the dorsal thalamus	MTN
621	987	Motor nucleus of trigeminal	V
93	901	motor root of the trigeminal nerve	moV
102	760	nigrostriatal tract	nst
109	760	nigrothalamic fibers	ntt
18	1040	nodular fissure	nf
968	645	Nodulus (X)	NOD
10735	968	Nodulus (X), granular layer	NODgr
10737	968	Nodulus (X), molecular layer	NODmo
10736	968	Nodulus (X), Purkinje layer	NODpu
56	493	Nucleus accumbens	ACB
3001	56	Nucleus accumbens, core	ACBc
3002	56	Nucleus accumbens, shell	ACBsh
135	370	Nucleus ambiguus	AMB
939	135	Nucleus ambiguus, dorsal division	AMBd
143	135	Nucleus ambiguus, ventral division	AMBv
432	332	Nucleus circularis	NC
604	1117	Nucleus incertus	NI
161	154	Nucleus intercalatus	NIS
587	795	Nucleus of Darkschewitsch	ND
181	571	Nucleus of reuniens	RE
177	154	Nucleus of Roller	NR
580	339	Nucleus of the brachium of the inferior colliculus	NB
612	1132	Nucleus of the lateral lemniscus	NLL
82	612	Nucleus of the lateral lemniscus, dorsal part	NLLd
90	612	Nucleus of the lateral lemniscus, horizontal part	NLLh
99	612	Nucleus of the lateral lemniscus, ventral part	NLLv
619	698	Nucleus of the lateral olfactory tract	NLOT
1139	619	Nucleus of the lateral olfactory tract, layer 3	NLOT3
392	619	Nucleus of the lateral olfactory tract, layers 1-3	NLOT1-3
260	619	Nucleus of the lateral olfactory tract, molecular layer	NLOT1
268	619	Nucleus of the lateral olfactory tract, pyramidal layer	NLOT2
628	1100	Nucleus of the optic tract	NOT
634	1100	Nucleus of the posterior commissure	NPC
651	386	Nucleus of the solitary tract	NTS
659	651	Nucleus of the solitary tract, central part	NTSce
666	651	Nucleus of the solitary tract, commissural part	NTSco
674	651	Nucleus of the solitary tract, gelatinous part	NTSge
682	651	Nucleus of the solitary tract, lateral part	NTSl
691	651	Nucleus of the solitary tract, medial part	NTSm
642	386	Nucleus of the trapezoid body	NTB
169	154	Nucleus prepositus	PRP
206	379	Nucleus raphe magnus	RM
222	379	Nucleus raphe obscurus	RO
230	379	Nucleus raphe pallidus	RPA
238	1117	Nucleus raphe pontis	RPO
271	339	Nucleus sagulum	SAG
765	370	Nucleus x	x
781	370	Nucleus y	y
789	386	Nucleus z	z
832	967	oculomotor nerve	IIIn
35	323	Oculomotor nucleus	III
698	695	Olfactory areas	OLF
840	967	olfactory nerve	In
1016	840	olfactory nerve layer of main olfactory bulb	onl
754	493	Olfactory tubercle	OT
144	754	Olfactory tubercle, layers 1-3	OT1-3
458	754	Olfactory tubercle, molecular layer	OT1
473	754	Olfactory tubercle, polymorph layer	OT3
465	754	Olfactory tubercle, pyramidal layer	OT2
706	1100	Olivary pretectal nucleus	OP
404	490	olivocerebellar tract	oct
117	848	optic chiasm	och
848	967	optic nerve	IIn
484682520	896	optic radiation	or
125	848	optic tract	opt
714	315	Orbital area	ORB
723	714	Orbital area, lateral part	ORBl
448	723	Orbital area, lateral part, layer 1	ORBl1
412	723	Orbital area, lateral part, layer 2/3	ORBl2/3
630	723	Orbital area, lateral part, layer 5	ORBl5
440	723	Orbital area, lateral part, layer 6a	ORBl6a
488	723	Orbital area, lateral part, layer 6b	ORBl6b
264	714	Orbital area, layer 1	ORB1
492	714	Orbital area, layer 2/3	ORB2/3
352	714	Orbital area, layer 5	ORB5
476	714	Orbital area, layer 6a	ORB6a
516	714	Orbital area, layer 6b	ORB6b
731	714	Orbital area, medial part	ORBm
484	731	Orbital area, medial part, layer 1	ORBm1
524	731	Orbital area, medial part, layer 2	ORBm2
582	731	Orbital area, medial part, layer 2/3	ORBm2/3
620	731	Orbital area, medial part, layer 5	ORBm5
910	731	Orbital area, medial part, layer 6a	ORBm6a
527696977	731	Orbital area, medial part, layer 6b	ORBm6b
738	714	Orbital area, ventral part	ORBv
746	714	Orbital area, ventrolateral part	ORBvl
969	746	Orbital area, ventrolateral part, layer 1	ORBvl1
288	746	Orbital area, ventrolateral part, layer 2/3	ORBvl2/3
1125	746	Orbital area, ventrolateral part, layer 5	ORBvl5
608	746	Orbital area, ventrolateral part, layer 6a	ORBvl6a
680	746	Orbital area, ventrolateral part, layer 6b	ORBvl6b
134	760	pallidotegmental fascicle	ptf
142	760	pallidothalamic pathway	pap
803	623	Pallidum	PAL
809	803	Pallidum, caudal region	PALc
818	803	Pallidum, dorsal region	PALd
826	803	Pallidum, medial region	PALm
835	803	Pallidum, ventral region	PALv
874	339	Parabigeminal nucleus	PBG
867	1132	Parabrachial nucleus	PB
881	867	Parabrachial nucleus, lateral division	PBl
860	881	Parabrachial nucleus, lateral division, central lateral part	PBlc
868	881	Parabrachial nucleus, lateral division, dorsal lateral part	PBld
875	881	Parabrachial nucleus, lateral division, external lateral part	PBle
883	881	Parabrachial nucleus, lateral division, superior lateral part	PBls
891	881	Parabrachial nucleus, lateral division, ventral lateral part	PBlv
890	867	Parabrachial nucleus, medial division	PBm
899	890	Parabrachial nucleus, medial division, external medial part	PBme
915	890	Parabrachial nucleus, medial division, medial medial part	PBmm
923	890	Parabrachial nucleus, medial division, ventral medial part	PBmv
907	51	Paracentral nucleus	PCN
930	51	Parafascicular nucleus	PF
65	1040	parafloccular sulcus	pfs
1041	1073	Paraflocculus	PFL
10687	1041	Paraflocculus, granular layer	PFLgr
10689	1041	Paraflocculus, molecular layer	PFLmo
10688	1041	Paraflocculus, Purkinje layer	PFLpu
938	370	Paragigantocellular reticular nucleus	PGRN
970	938	Paragigantocellular reticular nucleus, dorsal part	PGRNd
978	938	Paragigantocellular reticular nucleus, lateral part	PGRNl
1025	1073	Paramedian lobule	PRM
10681	1025	Paramedian lobule, granular layer	PRMgr
10683	1025	Paramedian lobule, molecular layer	PRMmo
10682	1025	Paramedian lobule, Purkinje layer	PRMpu
995	370	Paramedian reticular nucleus	PMR
57	1040	paramedian sulcus	pms
607344830	323	Paranigral nucleus	PN
1069	370	Parapyramidal nucleus	PPY
185	1069	Parapyramidal nucleus, deep part	PPYd
193	1069	Parapyramidal nucleus, superficial part	PPYs
859	370	Parasolitary nucleus	PAS
1109	141	Parastrial nucleus	PS
843	822	Parasubiculum	PAR
10693	843	Parasubiculum, layer 1	PAR1
10694	843	Parasubiculum, layer 2	PAR2
10695	843	Parasubiculum, layer 3	PAR3
364	290	Parasubthalamic nucleus	PSTN
15	571	Parataenial nucleus	PT
589508451	386	Paratrigeminal nucleus	Pa5
606826663	323	Paratrochlear nucleus	Pa4
38	157	Paraventricular hypothalamic nucleus	PVH
63	467	Paraventricular hypothalamic nucleus, descending division	PVHd
439	63	Paraventricular hypothalamic nucleus, descending division, dorsal parvicellular part	PVHdp
447	63	Paraventricular hypothalamic nucleus, descending division, forniceal part	PVHf
455	63	Paraventricular hypothalamic nucleus, descending division, lateral parvicellular part	PVHlp
464	63	Paraventricular hypothalamic nucleus, descending division, medial parvicellular part, ventral zone	PVHmpv
71	38	Paraventricular hypothalamic nucleus, magnocellular division	PVHm
47	71	Paraventricular hypothalamic nucleus, magnocellular division, anterior magnocellular part	PVHam
79	71	Paraventricular hypothalamic nucleus, magnocellular division, medial magnocellular part	PVHmm
103	71	Paraventricular hypothalamic nucleus, magnocellular division, posterior magnocellular part	PVHpm
652	103	Paraventricular hypothalamic nucleus, magnocellular division, posterior magnocellular part, lateral zone	PVHpml
660	103	Paraventricular hypothalamic nucleus, magnocellular division, posterior magnocellular part, medial zone	PVHpmm
94	38	Paraventricular hypothalamic nucleus, parvicellular division	PVHp
55	94	Paraventricular hypothalamic nucleus, parvicellular division, anterior parvicellular part	PVHap
87	94	Paraventricular hypothalamic nucleus, parvicellular division, medial parvicellular part, dorsal zone	PVHmpd
110	94	Paraventricular hypothalamic nucleus, parvicellular division, periventricular part	PVHpv
149	571	Paraventricular nucleus of the thalamus	PVT
549009223	987	Parvicellular motor 5 nucleus	PC5
852	370	Parvicellular reticular nucleus	PARN
1052	348	Pedunculopontine nucleus	PPN
713	1099	perforant path	per
795	323	Periaqueductal gray	PAG
576073704	290	Perifornical nucleus	PeF
154	370	Perihypoglossal nuclei	PHY
1044	864	Peripeduncular nucleus	PP
1077	444	Perireunensis nucleus	PR
922	315	Perirhinal area	PERI
540	922	Perirhinal area, layer 1	PERI1
888	922	Perirhinal area, layer 2/3	PERI2/3
692	922	Perirhinal area, layer 5	PERI5
335	922	Perirhinal area, layer 6a	PERI6a
368	922	Perirhinal area, layer 6b	PERI6b
549009215	987	Peritrigeminal zone	P5
150	824	periventricular bundle of the hypothalamus	pvbh
722	1068	periventricular bundle of the thalamus	pvbt
30	157	Periventricular hypothalamic nucleus, anterior part	PVa
118	157	Periventricular hypothalamic nucleus, intermediate part	PVi
126	141	Periventricular hypothalamic nucleus, posterior part	PVp
133	141	Periventricular hypothalamic nucleus, preoptic part	PVpo
141	1097	Periventricular region	PVR
157	1097	Periventricular zone	PVZ
953	958	Pineal body	PIN
730	1083	pineal stalk	PIS
961	698	Piriform area	PIR
152	961	Piriform area, layers 1-3	PIR1-3
276	961	Piriform area, molecular layer	PIR1
291	961	Piriform area, polymorph layer	PIR3
284	961	Piriform area, pyramidal layer	PIR2
788	698	Piriform-amygdalar area	PAA
400	788	Piriform-amygdalar area, layers 1-3	PAA1-3
408	788	Piriform-amygdalar area, molecular layer	PAA1
424	788	Piriform-amygdalar area, polymorph layer	PAA3
416	788	Piriform-amygdalar area, pyramidal layer	PAA2
771	1065	Pons	P
1117	771	Pons, behavioral state related	P-sat
987	771	Pons, motor related	P-mot
1132	771	Pons, sensory related	P-sen
898	987	Pontine central gray	PCG
931	987	Pontine gray	PG
146	1117	Pontine reticular nucleus	PRNr
1093	987	Pontine reticular nucleus, caudal part	PRNc
552	987	Pontine reticular nucleus, ventral part	PRNv
737	1099	postcommissural fornix	fxpo
780	703	Posterior amygdalar nucleus	PA
1027	247	Posterior auditory area	AUDpo
696	1027	Posterior auditory area, layer 1	AUDpo1
643	1027	Posterior auditory area, layer 2/3	AUDpo2/3
759	1027	Posterior auditory area, layer 4	AUDpo4
791	1027	Posterior auditory area, layer 5	AUDpo5
249	1027	Posterior auditory area, layer 6a	AUDpo6a
456	1027	Posterior auditory area, layer 6b	AUDpo6b
158	832	posterior commissure	pc
1020	138	Posterior complex of the thalamus	PO
946	467	Posterior hypothalamic nucleus	PH
560581563	51	Posterior intralaminar thalamic nucleus	PIL
1029	138	Posterior limiting nucleus of the thalamus	POL
22	315	Posterior parietal association areas	PTLp
532	22	Posterior parietal association areas, layer 1	PTLp1
241	22	Posterior parietal association areas, layer 2/3	PTLp2/3
635	22	Posterior parietal association areas, layer 4	PTLp4
683	22	Posterior parietal association areas, layer 5	PTLp5
308	22	Posterior parietal association areas, layer 6a	PTLp6a
340	22	Posterior parietal association areas, layer 6b	PTLp6b
1061	1100	Posterior pretectal nucleus	PPT
1112	1040	posterior superior fissure	psf
563807435	637	Posterior triangular thalamic nucleus	PoT
914	141	Posterodorsal preoptic nucleus	PD
599626927	987	Posterodorsal tegmental nucleus	PDTg
11	1040	posterolateral fissure	plf
425	669	Posterolateral visual area	VISpl
750	425	Posterolateral visual area, layer 1	VISpl1
269	425	Posterolateral visual area, layer 2/3	VISpl2/3
869	425	Posterolateral visual area, layer 4	VISpl4
902	425	Posterolateral visual area, layer 5	VISpl5
377	425	Posterolateral visual area, layer 6a	VISpl6a
393	425	Posterolateral visual area, layer 6b	VISpl6b
533	669	posteromedial visual area	VISpm
805	533	posteromedial visual area, layer 1	VISpm1
41	533	posteromedial visual area, layer 2/3	VISpm2/3
501	533	posteromedial visual area, layer 4	VISpm4
565	533	posteromedial visual area, layer 5	VISpm5
257	533	posteromedial visual area, layer 6a	VISpm6a
469	533	posteromedial visual area, layer 6b	VISpm6b
566	698	Postpiriform transition area	TR
1140	566	Postpiriform transition area, layers 1	TR1
517	566	Postpiriform transition area, layers 1-3	TR1-3
1141	566	Postpiriform transition area, layers 2	TR2
1142	566	Postpiriform transition area, layers 3	TR3
312782628	669	Postrhinal area	VISpor
312782632	312782628	Postrhinal area, layer 1	VISpor1
312782636	312782628	Postrhinal area, layer 2/3	VISpor2/3
312782640	312782628	Postrhinal area, layer 4	VISpor4
312782644	312782628	Postrhinal area, layer 5	VISpor5
312782648	312782628	Postrhinal area, layer 6a	VISpor6a
312782652	312782628	Postrhinal area, layer 6b	VISpor6b
1037	822	Postsubiculum	POST
10696	1037	Postsubiculum, layer 1	POST1
10697	1037	Postsubiculum, layer 2	POST2
10698	1037	Postsubiculum, layer 3	POST3
1087	1040	precentral fissure	pce
420	745	precommissural fornix diagonal band	db
745	1099	precommissural fornix, general	fxprg
50	795	Precommissural nucleus	PRC
1095	1040	preculminate fissure	pcf
972	315	Prelimbic area	PL
171	972	Prelimbic area, layer 1	PL1
195	972	Prelimbic area, layer 2	PL2
304	972	Prelimbic area, layer 2/3	PL2/3
363	972	Prelimbic area, layer 5	PL5
84	972	Prelimbic area, layer 6a	PL6a
132	972	Prelimbic area, layer 6b	PL6b
166	824	premammillary commissure	pmx
174	824	preoptic commissure	poc
356	290	Preparasubthalamic nucleus	PST
1119	1040	prepyramidal fissure	ppf
1084	822	Presubiculum	PRE
10699	1084	Presubiculum, layer 1	PRE1
10700	1084	Presubiculum, layer 2	PRE2
10701	1084	Presubiculum, layer 3	PRE3
1100	323	Pretectal region	PRT
1002	247	Primary auditory area	AUDp
735	1002	Primary auditory area, layer 1	AUDp1
251	1002	Primary auditory area, layer 2/3	AUDp2/3
816	1002	Primary auditory area, layer 4	AUDp4
847	1002	Primary auditory area, layer 5	AUDp5
954	1002	Primary auditory area, layer 6a	AUDp6a
1005	1002	Primary auditory area, layer 6b	AUDp6b
1103	1040	primary fissure	pri
985	500	Primary motor area	MOp
320	985	Primary motor area, Layer 1	MOp1
943	985	Primary motor area, Layer 2/3	MOp2/3
648	985	Primary motor area, Layer 5	MOp5
844	985	Primary motor area, Layer 6a	MOp6a
882	985	Primary motor area, Layer 6b	MOp6b
322	453	Primary somatosensory area	SSp
329	322	Primary somatosensory area, barrel field	SSp-bfd
981	329	Primary somatosensory area, barrel field, layer 1	SSp-bfd1
201	329	Primary somatosensory area, barrel field, layer 2/3	SSp-bfd2/3
1047	329	Primary somatosensory area, barrel field, layer 4	SSp-bfd4
1070	329	Primary somatosensory area, barrel field, layer 5	SSp-bfd5
1038	329	Primary somatosensory area, barrel field, layer 6a	SSp-bfd6a
1062	329	Primary somatosensory area, barrel field, layer 6b	SSp-bfd6b
793	322	Primary somatosensory area, layer 1	SSp1
346	322	Primary somatosensory area, layer 2/3	SSp2/3
865	322	Primary somatosensory area, layer 4	SSp4
921	322	Primary somatosensory area, layer 5	SSp5
686	322	Primary somatosensory area, layer 6a	SSp6a
719	322	Primary somatosensory area, layer 6b	SSp6b
337	322	Primary somatosensory area, lower limb	SSp-ll
1030	337	Primary somatosensory area, lower limb, layer 1	SSp-ll1
113	337	Primary somatosensory area, lower limb, layer 2/3	SSp-ll2/3
1094	337	Primary somatosensory area, lower limb, layer 4	SSp-ll4
1128	337	Primary somatosensory area, lower limb, layer 5	SSp-ll5
478	337	Primary somatosensory area, lower limb, layer 6a	SSp-ll6a
510	337	Primary somatosensory area, lower limb, layer 6b	SSp-ll6b
345	322	Primary somatosensory area, mouth	SSp-m
878	345	Primary somatosensory area, mouth, layer 1	SSp-m1
657	345	Primary somatosensory area, mouth, layer 2/3	SSp-m2/3
950	345	Primary somatosensory area, mouth, layer 4	SSp-m4
974	345	Primary somatosensory area, mouth, layer 5	SSp-m5
1102	345	Primary somatosensory area, mouth, layer 6a	SSp-m6a
2	345	Primary somatosensory area, mouth, layer 6b	SSp-m6b
353	322	Primary somatosensory area, nose	SSp-n
558	353	Primary somatosensory area, nose, layer 1	SSp-n1
838	353	Primary somatosensory area, nose, layer 2/3	SSp-n2/3
654	353	Primary somatosensory area, nose, layer 4	SSp-n4
702	353	Primary somatosensory area, nose, layer 5	SSp-n5
889	353	Primary somatosensory area, nose, layer 6a	SSp-n6a
929	353	Primary somatosensory area, nose, layer 6b	SSp-n6b
361	322	Primary somatosensory area, trunk	SSp-tr
1006	361	Primary somatosensory area, trunk, layer 1	SSp-tr1
670	361	Primary somatosensory area, trunk, layer 2/3	SSp-tr2/3
1086	361	Primary somatosensory area, trunk, layer 4	SSp-tr4
1111	361	Primary somatosensory area, trunk, layer 5	SSp-tr5
9	361	Primary somatosensory area, trunk, layer 6a	SSp-tr6a
461	361	Primary somatosensory area, trunk, layer 6b	SSp-tr6b
182305689	322	Primary somatosensory area, unassigned	SSp-un
182305693	182305689	Primary somatosensory area, unassigned, layer 1	SSp-un1
182305697	182305689	Primary somatosensory area, unassigned, layer 2/3	SSp-un2/3
182305701	182305689	Primary somatosensory area, unassigned, layer 4	SSp-un4
182305705	182305689	Primary somatosensory area, unassigned, layer 5	SSp-un5
182305709	182305689	Primary somatosensory area, unassigned, layer 6a	SSp-un6a
182305713	182305689	Primary somatosensory area, unassigned, layer 6b	SSp-un6b
369	322	Primary somatosensory area, upper limb	SSp-ul
450	369	Primary somatosensory area, upper limb, layer 1	SSp-ul1
854	369	Primary somatosensory area, upper limb, layer 2/3	SSp-ul2/3
577	369	Primary somatosensory area, upper limb, layer 4	SSp-ul4
625	369	Primary somatosensory area, upper limb, layer 5	SSp-ul5
945	369	Primary somatosensory area, upper limb, layer 6a	SSp-ul6a
1026	369	Primary somatosensory area, upper limb, layer 6b	SSp-ul6b
385	669	Primary visual area	VISp
593	385	Primary visual area, layer 1	VISp1
821	385	Primary visual area, layer 2/3	VISp2/3
721	385	Primary visual area, layer 4	VISp4
778	385	Primary visual area, layer 5	VISp5
33	385	Primary visual area, layer 6a	VISp6a
305	385	Primary visual area, layer 6b	VISp6b
753	46	principal mammillary tract	pm
7	1132	Principal sensory nucleus of the trigeminal	PSV
182	824	propriohypothalamic pathways	php
762	182	propriohypothalamic pathways, dorsal	phpd
770	182	propriohypothalamic pathways, lateral	phpl
779	182	propriohypothalamic pathways, medial	phpm
787	182	propriohypothalamic pathways, ventral	phpv
484682470	822	Prosubiculum	ProS
484682475	484682470	Prosubiculum, dorsal part	ProSd
484682479	484682475	Prosubiculum, dorsal part, molecular layer	ProSd-m
484682483	484682475	Prosubiculum, dorsal part, pyramidal layer	ProSd-sp
484682487	484682475	Prosubiculum, dorsal part, stratum radiatum	ProSd-sr
484682492	484682470	Prosubiculum, ventral part	ProSv
484682496	484682492	Prosubiculum, ventral part, molecular layer	ProSv-m
484682500	484682492	Prosubiculum, ventral part, pyramidal layer	ProSv-sp
484682504	484682492	Prosubiculum, ventral part, stratum radiatum	Prosv-sr
190	784	pyramid	py
198	784	pyramidal decussation	pyd
951	645	Pyramus (VIII)	PYR
10729	951	Pyramus (VIII), granular layer	PYRgr
10731	951	Pyramus (VIII), molecular layer	PYRmo
10730	951	Pyramus (VIII), Purkinje layer	PYRpu
214	323	Red nucleus	RN
262	856	Reticular nucleus of the thalamus	RT
410	490	reticulocerebellar tract	rct
304325711	997	retina	retina
855	1000	retriculospinal tract	rst
205	855	retriculospinal tract, lateral part	rstl
213	855	retriculospinal tract, medial part	rstm
173	290	Retrochiasmatic area	RCH
560581555	138	Retroethmoid nucleus	REth
822	1089	Retrohippocampal region	RHP
549009203	1100	Retroparafascicular nucleus	RPF
254	315	Retrosplenial area	RSP
879	254	Retrosplenial area, dorsal part	RSPd
442	879	Retrosplenial area, dorsal part, layer 1	RSPd1
434	879	Retrosplenial area, dorsal part, layer 2/3	RSPd2/3
545	879	Retrosplenial area, dorsal part, layer 4	RSPd4
610	879	Retrosplenial area, dorsal part, layer 5	RSPd5
274	879	Retrosplenial area, dorsal part, layer 6a	RSPd6a
330	879	Retrosplenial area, dorsal part, layer 6b	RSPd6b
894	254	Retrosplenial area, lateral agranular part	RSPagl
671	894	Retrosplenial area, lateral agranular part, layer 1	RSPagl1
965	894	Retrosplenial area, lateral agranular part, layer 2/3	RSPagl2/3
774	894	Retrosplenial area, lateral agranular part, layer 5	RSPagl5
906	894	Retrosplenial area, lateral agranular part, layer 6a	RSPagl6a
279	894	Retrosplenial area, lateral agranular part, layer 6b	RSPagl6b
886	254	Retrosplenial area, ventral part	RSPv
542	886	Retrosplenial area, ventral part, layer 1	RSPv1
606	886	Retrosplenial area, ventral part, layer 2	RSPv2
430	886	Retrosplenial area, ventral part, layer 2/3	RSPv2/3
687	886	Retrosplenial area, ventral part, layer 5	RSPv5
590	886	Retrosplenial area, ventral part, layer 6a	RSPv6a
622	886	Retrosplenial area, ventral part, layer 6b	RSPv6b
1071	1032	rhinal fissure	rf
1078	1032	rhinal incisure	ri
89	81	rhinocele	RC
189	51	Rhomboid nucleus	RH
997		root	root
197	165	Rostral linear nucleus raphe	RL
312782604	417	Rostrolateral area, layer 1	VISrl1
312782608	417	Rostrolateral area, layer 2/3	VISrl2/3
312782612	417	Rostrolateral area, layer 4	VISrl4
312782616	417	Rostrolateral area, layer 5	VISrl5
312782620	417	Rostrolateral area, layer 6a	VISrl6a
312782624	417	Rostrolateral area, layer 6b	VISrl6b
480149202	329	Rostrolateral lateral visual area	VISrll
480149206	480149202	Rostrolateral lateral visual area, layer 1	VISrll1
480149210	480149202	Rostrolateral lateral visual area, layer 2/3	VISrll2/3
480149214	480149202	Rostrolateral lateral visual area, layer 4	VISrll4
480149222	480149202	Rostrolateral lateral visual area, layer 6a	VISrll6a
480149226	480149202	Rostrolateral lateral visual area, layer 6b	VISrll6b
480149218	480149202	Rostrolateral lateral visual area,layer 5	VISrll5
417	22	Rostrolateral visual area	VISrl
221	863	rubroreticular tract	rrt
863	1000	rubrospinal tract	rust
3	1040	secondary fissure	sec
993	500	Secondary motor area	MOs
656	993	Secondary motor area, layer 1	MOs1
962	993	Secondary motor area, layer 2/3	MOs2/3
767	993	Secondary motor area, layer 5	MOs5
1021	993	Secondary motor area, layer 6a	MOs6a
1085	993	Secondary motor area, layer 6b	MOs6b
229	901	sensory root of the trigeminal nerve	sV
310	275	Septofimbrial nucleus	SF
333	275	Septohippocampal nucleus	SH
25	1040	simple fissure	sif
1007	1073	Simple lobule	SIM
10672	1007	Simple lobule, granular layer	SIMgr
10674	1007	Simple lobule, molecular layer	SIMmo
10673	1007	Simple lobule, Purkinje layer	SIMpu
237	917	solitary tract	ts
500	315	Somatomotor areas	MO
107	500	Somatomotor areas, Layer 1	MO1
219	500	Somatomotor areas, Layer 2/3	MO2/3
299	500	Somatomotor areas, Layer 5	MO5
644	500	Somatomotor areas, Layer 6a	MO6a
947	500	Somatomotor areas, Layer 6b	MO6b
453	315	Somatosensory areas	SS
12993	453	Somatosensory areas, layer 1	SS1
12994	453	Somatosensory areas, layer 2/3	SS2/3
12995	453	Somatosensory areas, layer 4	SS4
12996	453	Somatosensory areas, layer 5	SS5
12997	453	Somatosensory areas, layer 6a	SS6a
12998	453	Somatosensory areas, layer 6b	SS6b
429	386	Spinal nucleus of the trigeminal, caudal part	SPVC
437	386	Spinal nucleus of the trigeminal, interpolar part	SPVI
445	386	Spinal nucleus of the trigeminal, oral part	SPVO
77	445	Spinal nucleus of the trigeminal, oral part, caudal dorsomedial part	SPVOcdm
53	445	Spinal nucleus of the trigeminal, oral part, middle dorsomedial part, dorsal zone	SPVOmdmd
61	445	Spinal nucleus of the trigeminal, oral part, middle dorsomedial part, ventral zone	SPVOmdmv
45	445	Spinal nucleus of the trigeminal, oral part, rostral dorsomedial part	SPVOrdm
69	445	Spinal nucleus of the trigeminal, oral part, ventrolateral part	SPVOvl
794	229	spinal tract of the trigeminal nerve	sptV
225	701	Spinal vestibular nucleus	SPIV
85	812	spinocerebellar tract	sct
245	871	spinocervical tract	scrt
253	871	spinohypothalamic pathway	shp
261	871	spino-olivary pathway	sop
270	871	spinoreticular pathway	srp
277	871	spinotectal pathway	stp
285	871	spinotelenchephalic pathway	step
871	967	spinothalamic tract	sst
293	871	spinovestibular pathway	svp
802	1083	stria medullaris	sm
301	768	stria terminalis	st
309	760	striatonigral pathway	snp
477	623	Striatum	STR
485	477	Striatum dorsal region	STRd
493	477	Striatum ventral region	STRv
278	477	Striatum-like amygdalar nuclei	sAMY
350	1117	Subceruleus nucleus	SLC
599626923	339	Subcommissural organ	SCO
98	81	subependymal zone	SEZ
338	141	Subfornical organ	SFO
321	1014	Subgeniculate nucleus	SubG
502	822	Subiculum	SUB
509	502	Subiculum, dorsal part	SUBd
829	509	Subiculum, dorsal part, molecular layer	SUBd-m
845	509	Subiculum, dorsal part, pyramidal layer	SUBd-sp
837	509	Subiculum, dorsal part, stratum radiatum	SUBd-sr
518	502	Subiculum, ventral part	SUBv
853	518	Subiculum, ventral part, molecular layer	SUBv-m
870	518	Subiculum, ventral part, pyramidal layer	SUBv-sp
861	518	Subiculum, ventral part, stratum radiatum	SUBv-sr
358	1117	Sublaterodorsal nucleus	SLD
366	444	Submedial nucleus of the thalamus	SMT
609	864	Subparafascicular area	SPA
406	864	Subparafascicular nucleus	SPF
414	406	Subparafascicular nucleus, magnocellular part	SPFm
422	406	Subparafascicular nucleus, parvicellular part	SPFp
347	141	Subparaventricular zone	SBPV
342	835	Substantia innominata	SI
374	348	Substantia nigra, compact part	SNc
615	323	Substantia nigra, lateral part	SNl
381	323	Substantia nigra, reticular part	SNr
317	760	subthalamic fascicle	stf
470	290	Subthalamic nucleus	STN
679	1117	Superior central nucleus raphe	CS
137	679	Superior central nucleus raphe, lateral part	CSl
130	679	Superior central nucleus raphe, medial part	CSm
326	752	superior cerebelar peduncles	scp
812	326	superior cerebellar peduncle decussation	dscp
336	848	superior colliculus commissure	csc
294	323	Superior colliculus, motor related	SCm
26	294	Superior colliculus, motor related, deep gray layer	SCdg
42	294	Superior colliculus, motor related, deep white layer	SCdw
10	294	Superior colliculus, motor related, intermediate gray layer	SCig
494	10	Superior colliculus, motor related, intermediate gray layer, sublayer a	SCig-a
503	10	Superior colliculus, motor related, intermediate gray layer, sublayer b	SCig-b
511	10	Superior colliculus, motor related, intermediate gray layer, sublayer c	SCig-c
17	294	Superior colliculus, motor related, intermediate white layer	SCiw
851	302	Superior colliculus, optic layer	SCop
302	339	Superior colliculus, sensory related	SCs
842	302	Superior colliculus, superficial gray layer	SCsg
834	302	Superior colliculus, zonal layer	SCzo
398	1132	Superior olivary complex	SOC
114	398	Superior olivary complex, lateral part	SOCl
105	398	Superior olivary complex, medial part	SOCm
122	398	Superior olivary complex, periolivary region	POR
462	987	Superior salivatory nucleus	SSN
217	701	Superior vestibular nucleus	SUV
378	453	Supplemental somatosensory area	SSs
873	378	Supplemental somatosensory area, layer 1	SSs1
806	378	Supplemental somatosensory area, layer 2/3	SSs2/3
1035	378	Supplemental somatosensory area, layer 4	SSs4
1090	378	Supplemental somatosensory area, layer 5	SSs5
862	378	Supplemental somatosensory area, layer 6a	SSs6a
893	378	Supplemental somatosensory area, layer 6b	SSs6b
484682512	1009	supra-callosal cerebral white matter	scwm
286	141	Suprachiasmatic nucleus	SCH
1124	141	Suprachiasmatic preoptic nucleus	PSCH
325	138	Suprageniculate nucleus	SGN
318	987	Supragenual nucleus	SG
341	824	supramammillary decussation	smd
525	331	Supramammillary nucleus	SUM
1110	525	Supramammillary nucleus, lateral part	SUMl
1118	525	Supramammillary nucleus, medial part	SUMm
614454277	795	Supraoculomotor periaqueductal gray	Su3
349	824	supraoptic commissures	sup
817	349	supraoptic commissures, anterior	supa
825	349	supraoptic commissures, dorsal	supd
833	349	supraoptic commissures, ventral	supv
390	157	Supraoptic nucleus	SO
534	987	Supratrigeminal nucleus	SUT
589	698	Taenia tecta	TT
597	589	Taenia tecta, dorsal part	TTd
1034	597	Taenia tecta, dorsal part, layer 1	TTd1
1042	597	Taenia tecta, dorsal part, layer 2	TTd2
1050	597	Taenia tecta, dorsal part, layer 3	TTd3
1059	597	Taenia tecta, dorsal part, layer 4	TTd4
297	597	Taenia tecta, dorsal part, layers 1-4	TTd1-4
605	589	Taenia tecta, ventral part	TTv
1067	605	Taenia tecta, ventral part, layer 1	TTv1
1075	605	Taenia tecta, ventral part, layer 2	TTv2
1082	605	Taenia tecta, ventral part, layer 3	TTv3
306	605	Taenia tecta, ventral part, layers 1-3	TTv1-3
877	1000	tectospinal pathway	tsp
357	848	tectothalamic pathway	ttp
574	987	Tegmental reticular nucleus	TRN
541	315	Temporal association areas	TEa
97	541	Temporal association areas, layer 1	TEa1
1127	541	Temporal association areas, layer 2/3	TEa2/3
234	541	Temporal association areas, layer 4	TEa4
289	541	Temporal association areas, layer 5	TEa5
729	541	Temporal association areas, layer 6a	TEa6a
786	541	Temporal association areas, layer 6b	TEa6b
885	967	terminal nerve	tn
365	896	thalamic peduncles	tp
549	1129	Thalamus	TH
896	983	thalamus related	lfbst
856	549	Thalamus, polymodal association cortex related	DORpm
864	549	Thalamus, sensory-motor cortex related	DORsm
129	73	third ventricle	V3
841	948	trapezoid body	tb
581	826	Triangular nucleus of septum	TRS
901	967	trigeminal nerve	Vn
373	752	trigeminocerebellar tract	tct
911	967	trochlear nerve	IVn
384	911	trochlear nerve decussation	IVd
115	323	Trochlear nucleus	IV
614	290	Tuberal nucleus	TU
557	331	Tuberomammillary nucleus	TM
1126	557	Tuberomammillary nucleus, dorsal part	TMd
1	557	Tuberomammillary nucleus, ventral part	TMv
850	326	uncinate fascicle	uf
957	645	Uvula (IX)	UVU
10732	957	Uvula (IX), granular layer	UVUgr
10734	957	Uvula (IX), molecular layer	UVUmo
10733	957	Uvula (IX), Purkinje layer	UVUpu
917	967	vagus nerve	Xn
763	141	Vascular organ of the lamina terminalis	OV
629	637	Ventral anterior-lateral complex of the thalamus	VAL
1018	247	Ventral auditory area	AUDv
959	1018	Ventral auditory area, layer 1	AUDv1
755	1018	Ventral auditory area, layer 2/3	AUDv2/3
990	1018	Ventral auditory area, layer 4	AUDv4
1023	1018	Ventral auditory area, layer 5	AUDv5
520	1018	Ventral auditory area, layer 6a	AUDv6a
598	1018	Ventral auditory area, layer 6b	AUDv6b
101	607	Ventral cochlear nucleus	VCO
858	932	ventral commissure of the spinal cord	vc
637	864	Ventral group of the dorsal thalamus	VENT
449	618	ventral hippocampal commissure	vhc
685	637	Ventral medial nucleus of the thalamus	VM
178	1014	Ventral part of the lateral geniculate complex	LGv
300	178	Ventral part of the lateral geniculate complex, lateral zone	LGvl
316	178	Ventral part of the lateral geniculate complex, medial zone	LGvm
709	637	Ventral posterior complex of the thalamus	VP
718	709	Ventral posterolateral nucleus of the thalamus	VPL
725	709	Ventral posterolateral nucleus of the thalamus, parvicellular part	VPLpc
733	709	Ventral posteromedial nucleus of the thalamus	VPM
741	709	Ventral posteromedial nucleus of the thalamus, parvicellular part	VPMpc
1004	467	Ventral premammillary nucleus	PMv
925	967	ventral roots	vrt
866	326	ventral spinocerebellar tract	sctv
389	871	ventral spinothalamic tract	sttv
749	323	Ventral tegmental area	VTA
397	863	ventral tegmental decussation	vtd
757	323	Ventral tegmental nucleus	VTN
73	997	ventricular systems	VS
405	824	ventrolateral hypothalamic tract	vlt
689	141	Ventrolateral preoptic nucleus	VLPO
693	467	Ventromedial hypothalamic nucleus	VMH
761	693	Ventromedial hypothalamic nucleus, anterior part	VMHa
769	693	Ventromedial hypothalamic nucleus, central part	VMHc
777	693	Ventromedial hypothalamic nucleus, dorsomedial part	VMHdm
785	693	Ventromedial hypothalamic nucleus, ventrolateral part	VMHvl
576073699	141	Ventromedial preoptic nucleus	VMPO
645	528	Vermal regions	VERM
413	933	vestibular nerve	vVIIIn
701	370	Vestibular nuclei	VNC
589508455	519	Vestibulocerebellar nucleus	VeCB
933	967	vestibulocochlear nerve	VIIIn
941	1000	vestibulospinal pathway	vsp
677	315	Visceral area	VISC
897	677	Visceral area, layer 1	VISC1
1106	677	Visceral area, layer 2/3	VISC2/3
1010	677	Visceral area, layer 4	VISC4
1058	677	Visceral area, layer 5	VISC5
857	677	Visceral area, layer 6a	VISC6a
849	677	Visceral area, layer 6b	VISC6b
669	315	Visual areas	VIS
801	669	Visual areas, layer 1	VIS1
561	669	Visual areas, layer 2/3	VIS2/3
913	669	Visual areas, layer 4	VIS4
937	669	Visual areas, layer 5	VIS5
457	669	Visual areas, layer 6a	VIS6a
497	669	Visual areas, layer 6b	VIS6b
949	967	vomeronasal nerve	von
560581559	571	Xiphoid thalamic nucleus	Xi
797	290	Zona incerta	ZI
