# Supplementary material for: An Optimized Mouse Brain Atlas for Automated Mapping and Quantification of Neuronal Activity Using iDISCO+ and Light Sheet Fluorescence Microscopy
Source: Neuroinformatics. 2020 Oct 16;19(3):433–46. doi: 10.1007/s12021-020-09490-8 (PMC8233272; doi:10.1007/s12021-020-09490-8)
Supplement: Supplementary file 6 — (XLSX 60 kb) [file 12021_2020_9490_MOESM6_ESM.xlsx]

## Sheet: 3D Imaging
animal#	group	[grey] Basic cell groups and regions	[CH] Cerebrum	[CTX] Cerebral cortex	[CTXpl] Cortical plate	[Isocortex] Isocortex	[FRP] Frontal pole, cerebral cortex	[MO] Somatomotor areas	[MOp] Primary motor area	[MOs] Secondary motor area	[SS] Somatosensory areas	[SSp] Primary somatosensory area	[SSs] Supplemental somatosensory area	[GU] Gustatory areas	[VISC] Visceral area	[AUD] Auditory areas	[VIS] Visual areas	[VISal] Anterolateral visual area	[VISam] Anteromedial visual area	[VISl] Lateral visual area	[VISp] Primary visual area	[VISpl] Posterolateral visual area	[VISpm] posteromedial visual area	[VISli] Laterointermediate area	[VISpor] Postrhinal area	[ACA] Anterior cingulate area	[PL] Prelimbic area	[ILA] Infralimbic area	[ORB] Orbital area	[AI] Agranular insular area	[RSP] Retrosplenial area	[PTLp] Posterior parietal association areas	[TEa] Temporal association areas	[PERI] Perirhinal area	[ECT] Ectorhinal area	[OLF] Olfactory areas	[MOB] Main olfactory bulb	[AOB] Accessory olfactory bulb	[AON] Anterior olfactory nucleus	[TT] Taenia tecta	[TTd] Taenia tecta, dorsal part	[TTv] Taenia tecta, ventral part	[DP] Dorsal peduncular area	[PIR] Piriform area	[NLOT] Nucleus of the lateral olfactory tract	[COA] Cortical amygdalar area	[PAA] Piriform-amygdalar area	[TR] Postpiriform transition area	[HPF] Hippocampal formation
52503	lean vehicle	17094	9353	8536	7388	4025	0	526	373	153	1137	843	294	19	38	578	484	42	1	111	118	212	0	0	0	62	13	18	39	127	100	0	526	42	316	1341	3	0	15	23	22	1	21	728	23	263	104	122	2022
52505	lean vehicle	17783	7633	6419	5635	2939	0	210	133	77	751	568	183	8	46	509	292	38	22	95	104	25	8	0	0	73	12	20	22	66	89	0	639	30	172	504	0	0	12	18	15	3	11	247	7	73	41	79	2192
52509	lean vehicle	12088	6400	5517	4490	2371	0	153	104	49	726	596	130	4	44	298	307	43	10	45	151	52	6	0	0	95	10	13	27	72	45	0	349	17	211	982	0	0	9	15	15	0	13	496	1	164	118	144	1137
52512	lean vehicle	1606	628	550	511	229	0	20	15	5	53	46	7	1	1	21	12	0	0	3	3	5	1	0	0	25	12	0	8	0	30	0	14	7	25	38	1	0	3	5	5	0	0	14	0	3	4	4	244
52515	lean vehicle	12260	8550	5684	4900	2552	0	306	247	59	958	752	206	15	72	213	319	24	8	45	207	29	6	0	0	62	5	0	8	66	99	0	265	23	141	234	0	0	1	6	6	0	3	83	2	67	11	50	2114
52522	lean vehicle	5255	2815	2680	2182	699	0	52	31	21	143	112	31	0	3	62	209	6	1	63	38	99	2	0	0	11	0	2	6	15	26	0	83	7	80	859	0	0	11	7	6	1	4	436	1	218	51	125	624
52506	lean semaglutide	17608	9027	8098	6895	3711	0	108	62	46	316	222	94	14	36	1045	217	5	2	44	86	80	0	0	0	57	36	44	25	83	79	0	1156	26	469	1453	0	0	38	28	27	1	12	785	13	189	112	246	1731
52510	lean semaglutide	20440	9424	7548	6673	4758	0	492	364	128	1046	797	249	7	39	1172	447	63	11	129	183	59	2	0	0	57	4	11	7	30	118	0	1045	12	271	425	0	0	8	17	17	0	4	214	0	81	30	62	1490
52513	lean semaglutide	10192	4744	3739	3229	1494	0	168	127	41	272	226	46	3	13	154	228	31	2	58	101	36	0	0	0	105	12	25	79	30	89	0	206	7	103	367	1	0	20	35	32	3	26	128	3	70	20	51	1368
52523	lean semaglutide	3821	1329	938	802	338	0	7	5	2	52	40	12	0	4	61	23	1	3	1	18	0	0	0	0	45	1	0	1	11	20	0	58	9	46	59	0	0	9	4	3	1	0	10	1	18	3	9	405
52524	lean semaglutide	6815	3270	2310	1917	926	0	84	62	22	205	168	37	1	53	74	130	12	18	15	72	1	12	0	0	41	0	3	3	10	73	0	123	21	105	195	3	0	2	7	7	0	11	50	0	34	6	73	796
52529	lean semaglutide	5922	3333	2148	1843	1239	0	148	125	23	568	469	99	8	12	100	140	7	29	8	81	2	13	0	0	26	14	9	37	27	29	0	76	15	30	139	0	0	7	11	11	0	7	58	2	14	6	20	465
42000	DIO vehicle	14116	5804	5028	4478	2539	0	99	70	29	327	213	114	3	31	867	179	16	0	54	44	65	0	0	0	22	8	1	10	31	149	0	645	14	153	397	0	0	6	13	9	4	0	235	6	67	17	43	1542
42003	DIO vehicle	30298	9577	8700	7875	3465	0	87	76	11	810	571	239	4	45	454	1086	42	11	268	414	335	16	0	0	14	13	26	7	72	143	0	387	35	282	1664	0	0	15	8	4	4	2	1146	10	198	71	189	2746
42017	DIO vehicle	4270	1943	1776	1526	952	0	45	43	2	309	230	79	0	3	210	62	14	0	20	8	20	0	0	0	8	5	4	21	1	14	0	175	10	85	178	0	0	1	0	0	0	4	94	8	33	11	21	396
42018	DIO vehicle	4134	940	777	632	241	0	28	27	1	84	58	26	0	4	29	0	0	0	0	0	0	0	0	0	16	0	0	4	1	2	0	30	5	38	73	0	0	3	13	9	4	2	27	0	2	11	14	318
42024	DIO vehicle	1457	719	677	400	215	0	9	4	5	53	38	15	0	3	23	17	1	0	3	10	3	0	0	0	7	2	9	7	5	2	0	38	3	37	84	0	0	4	1	1	0	2	30	0	20	10	14	101
42027	DIO vehicle	8967	5956	4092	3165	1534	0	133	98	35	445	299	146	24	44	184	49	14	0	12	18	5	0	0	0	37	3	2	23	55	28	0	210	51	246	313	0	0	12	14	14	0	2	174	2	56	6	30	1318
41999	DIO semaglutide	11301	4529	3825	3462	2381	0	161	104	57	759	533	226	8	28	481	190	44	14	38	60	29	5	0	0	38	6	2	12	24	154	0	382	20	116	99	0	0	5	0	0	0	2	42	0	22	8	15	982
42001	DIO semaglutide	3153	1111	955	657	393	0	9	4	5	125	78	47	5	8	88	5	0	0	2	0	3	0	0	0	9	3	3	7	3	0	0	69	3	56	100	0	0	3	22	22	0	13	40	0	2	3	11	164
42002	DIO semaglutide	11508	5244	4400	3538	2328	0	62	52	10	435	295	140	27	39	535	190	8	0	67	12	103	0	0	0	43	40	42	37	52	39	0	587	11	189	371	1	0	31	16	16	0	30	126	2	55	20	60	839
42009	DIO semaglutide	13920	1737	1232	964	385	0	17	2	15	110	62	48	3	12	110	1	0	0	1	0	0	0	0	0	3	0	9	1	3	10	0	61	8	37	39	0	0	0	2	2	0	0	6	1	18	2	9	540
42014	DIO semaglutide	5279	2812	1655	1337	559	0	58	44	14	175	135	40	4	13	64	15	4	0	2	9	0	0	0	0	66	6	15	19	17	10	0	62	5	30	117	1	0	13	19	19	0	12	20	0	15	1	7	661
42019	DIO semaglutide	6277	3059	2509	1796	851	0	53	44	9	178	114	64	21	29	177	49	2	0	18	7	22	0	0	0	15	15	6	13	33	14	0	144	10	94	449	0	0	8	6	6	0	0	224	1	86	20	88	496
[truncated: 316 more columns]
