# Supplementary material for: An Optimized Mouse Brain Atlas for Automated Mapping and Quantification of Neuronal Activity Using iDISCO+ and Light Sheet Fluorescence Microscopy
Source: Neuroinformatics. 2020 Oct 16;19(3):433–46. doi: 10.1007/s12021-020-09490-8 (PMC8233272; doi:10.1007/s12021-020-09490-8)
Supplement: Supplementary file 7 — (CSV 435 bytes) [file 12021_2020_9490_MOESM7_ESM.csv]

Label nr	z	y	x
1	111	99	272
2	109	214	231
3	188	277	115
4	143	391	295
5	109	426	231
6	187	353	149
7	116	121	286
8	161	158	132
9	170	218	134
10	162	225	327
11	111	254	271
12	120	268	231
13	199	246	352
14	118	290	218
15	237	334	231
16	139	139	231
17	139	358	231
18	186	377	343
19	186	398	68
20	143	63	196
21	257	287	163
22	163	311	215
23	89	426	240
24	139	345	305
25	107	368	347
26	158	399	230
27	229	256	282
